# Supplementary material for: Prevalence and incidence of atherosclerotic cardiovascular disease and its risk factors in Korea: a nationwide population-based study
Source: BMC Public Health. 2019 Aug 14;19:1112. doi: 10.1186/s12889-019-7439-0 (PMC6694551; doi:10.1186/s12889-019-7439-0)
Supplement: Supplementary file 1 — Table S1. Diseases, risk factors, and codes for patients with ASCVD or at a high risk for ASCVD (XLSX 11 kb) [file 12889_2019_7439_MOESM1_ESM.xlsx]

## Sheet: Sheet1
Additional file 1: Table S1. Diseases, risk factors, and codes for patients with ASCVD or at a high risk for ASCVD
Groups	Type	Diagnosis code	Drug code	Procedure code
Patients with ASCVDa	Myocardial infarction	I21.0, I21.1, I21.2, I21.3, I21.4, I21.9, I22.0, I22.1, I22.8, I22.9, I23.0, I23.1, I23.2, I23.3, I23.4, I23.5, I23.6, I23.8, I24.1, I25.2
	Angina (both stable and unstable)	I20.0, I20.1, I20.8, I20.9
	Coronary revascularizationd			Additional file 2
	Ischemic stroke	I63.0, I63.1, I63.2, I63.3, I63.4, I63.5, I63.6, I63.8, I63.9
	Transient ischemic attack	G45.0, G45.1, G45.2, G45.3, G45.8, G45.9, G46.0, G46.1, G46.2
	Peripheral artery disease	I65.0, I65.1, I65.2, I65.3, I65.8, I65.9, I66.0, I66.1, I66.2, I66.3, I66.4, I66.8, I66.9, I70.0, I70.1, I70.2, I70.8, I70.9, I73.9, I74.0, I74.1, I74.2, I74.3, I74.4, I74.5, I74.8, I74.9		Additional file 2e
Patients at high risk for ASCVDb,c	Hypertension	I10, I11, I12, I13, I15
	Diabetes mellitus	E10, E11, E13, E14
	Dyslipidemia	E78	Additional file 3
a Goff DC, Lloyd-Jones DM, Bennett G, Coady S, D’Agostino RB, Gibbons R, Greenland P, Lackland DT, Levy D, O’Donnell CJ, Robinson JG. 2013 ACC/AHA guideline on the assessment of cardiovascular risk: a report of the American College of Cardiology/American Heart Association Task Force on Practice Guidelines. Journal of the American College of Cardiology. 2014 Jul 1;63(25_PA). b US Department of Hea…
