# Supplementary material for: Prevalence and incidence of atherosclerotic cardiovascular disease and its risk factors in Korea: a nationwide population-based study
Source: BMC Public Health. 2019 Aug 14;19:1112. doi: 10.1186/s12889-019-7439-0 (PMC6694551; doi:10.1186/s12889-019-7439-0)
Supplement: Supplementary file 2 — Table S2. Procedure codes and names for patients with ASCVD (XLSX 13 kb) [file 12889_2019_7439_MOESM2_ESM.xlsx]

## Sheet: Sheet1
Additional file 2: Table S2. Procedure codes and names for patients with ASCVD
Disease	Codes	Code name
Coronary Revascularizationa	HA670	Coronary Angiography
	HA680	Aortocoronary Venous Bypass Graft Angiography
	HA681	Aortocoronary Venous Bypass Graft Angiography
	HA682	Aortocoronary Venous Bypass Graft Angiography
	M6551	Percutaneous Transluminal Coronary Angioplasty-Single Vessel
	M6552	Percutaneous Transluminal Coronary Angioplasty-Additional Vessel
	M6561	Percutaneous Transcatheter Placement of Intracoronary Stent-Single Vessel
	M6562	Percutaneous Transcatheter Placement of Intracoronary Stent-Additional Vessel
	M6563	Percutaneous Transcatheter Placement of Intracoronary Stent
	M6564	Percutaneous Transcatheter Placement of Intracoronary Stent
	M6571	Percutaneous Transluminal Coronary Atherectomy-Single Vessel
	M6572	Percutaneous Transluminal Coronary Atherectomy-Additional Vessel
	M6634	Percutaneous Thrombus Removal-Thrombolytic Treatment-Coronary Artery
	O1641	Vascular Bypass Operation(Aorta-Coronary),Simple
	O1642	Vascular Bypass Operation(Aorta-Coronary),Simple
	O1647	Vascular Bypass Operation(Aorta-Coronary),Complex
	O1830	Coronary Endarterectomy
	OA641	Vascular Bypass Operation(Aorta-Coronary),Simple
	OA642	Vascular Bypass Operation(Aorta-Coronary),Simple
	OA647	Vascular Bypass Operation(Aorta-Coronary),Complex
	M6620	Percutaneous Intravascular Installation of Metallic Stent-Percutaneous Intravascular Atherectomy
	M6633	Percutaneous Thrombus Removal-Mechanical Thrombolysis
	O2053	Thrombectomy(Artery),Chest
	O2057	Thrombectomy(Deep Vein),Chest
	OA631	Angioplasty(End-to-End Anastomosis)-By Thoracotomy
	OA634	Angioplasty(With Patch Graft)-By Thoracotomy,Artificial Vessel
	OA635	Angioplasty(With Patch Graft)-By Thoracotomy,Autologous Vessel
	OB631	Angioplasty(End-to-End Anastomosis)-By Thoracotomy
	OB634	Angioplasty(With Patch Graft)-By Thoracotomy,Artificial Vessel
	OB635	Angioplasty(With Patch Graft)-By Thoracotomy,Autologous Vessel
Peripheral Artery Revascularization	M6593	Percutaneous Transluminal Angioplasty-Cerebral
	M6594	Percutaneous Transluminal Angioplasty-Carotid
	M6595	Percutaneous Transluminal Angioplasty-Aortic
	M6596	Percutaneous Transluminal Angioplasty-Pulmonary
	M6597	Percutaneous Transluminal Angioplasty-Others
	M6599	Percutaneous Cerebral Angioplasty with Drug
	M6601	Percutaneous Intravascular Installation of Metallic Stent-Cerebral
	M6602	Percutaneous Intravascular Installation of Metallic Stent-Carotid
	M6603	Percutaneous Intravascular Installation of Metallic Stent-Aortic
	M6604	Percutaneous Intravascular Installation of Metallic Stent-Pulmonary
	M6605	Percutaneous Intravascular Installation of Metallic Stent-Others
	M6611	Percutaneous Intravascular Installation of Stent Graft-Aortic
	M6612	Percutaneous Intravascular Installation of Stent Graft-Aortic And Iliac
	M6613	Percutaneous Intravascular Installation of Stent Graft-Others
	M6632	Percutaneous Thrombus Removal-Thrombolytic Treatment-Others
	O0161	Vascular Bypass Operation(Femoral-Femoral, Clavicle-Clavicle Or Axilla-Axilla),Autologous Vessel
	O0162	Vascular Bypass Operation(Femoral-Femoral, Clavicle-Clavicle Or Axilla-Axilla),Artificial Vessel
	O0163	Vascular Bypass Operation(Femoral-Popliteal[Above Knee Joint]),Autologous Vessel
	O0164	Vascular Bypass Operation(Femoral-Popliteal[Knee Joint Upper]),Artificial Vessel
	O0165	Vascular Bypass Operation(Femoral-Popliteal[Below Knee Joint]),Autologous Vessel
	O0166	Vascular Bypass Operation(Femoral-Popliteal[Below Knee Joint]),Artificial Vessel
	O0167	Vascular Bypass Operation(Femoral-Tibia,Fibula),Autologous Vessel
	O0168	Vascular Bypass Operation(Femoral-Tibia,Fibula),Artificail Vessel
	O0169	Vascular Bypass Operation(Popliteal-Tibia,Fibula),Autologous Vessel
	O0170	Vascular Bypass Operation(Popliteal-Tibia,Fibula),Artificial Vessel
	O0171	Vascular Bypass Operation(Axilla-Femoral),Artificial Vessel
	O0226	Transluminal Atherectomy-Carotid Artery(Simple)
	O0227	Transluminal Atherectomy-Carotid Artery(Complex)
	O1643	Vascular Bypass Op(Aorta-Renal,Thoracic,Abdominal Aorta-Femoral,Aorta-Splanchnic),Autologous Vessel
	O1644	Vascular Bypass Op(Aorta-Renal,Thoracic,Abdominal Aorta-Femoral,Aorta-Splanchnic),Artificial Vessel
	O1645	Vascular Bypass Operation(Artery-Others),Autologous Vessel
	O1646	Vascular Bypass Operation(Artery-Others),Artificial Vessel
	O1950	Pulmonary Artery Embolectomy
	O2054	Thrombectomy(Artery),Abdomen
	O2055	Thrombectomy(Artery),Neck
	O2056	Thrombectomy(Artery),Others
	O2058	Thrombectomy(Deep Vein),Abdomen
	O2059	Thrombectomy(Deep Vein),Others
	O2064	Transluminal Atherectomy-Abdominal Artery or Iliac Artery
	O2065	Transluminal Atherectomy-Others
	O2066	Transluminal Atherectomy-Carotid Artery
	O2067	Transluminal Atherectomy-Abdominal Artery or Iliac Artery
	O2068	Transluminal Atherectomy-Others
	OA632	Angioplasty(End-to-End Anastomosis)-By Laparotomy
	OA633	Angioplasty(End-to-End Anastomosis)-Others
	OA636	Angioplasty(With Patch Graft)-By Laparotomy,Artificial Vessel
	OA637	Angioplasty(With Patch Graft)-By Laparotomy,Autologous Vessel
	OA638	Angioplasty(With Patch Graft)-Others,Artificial Vessel
	OA639	Angioplasty(With Patch Graft)-Others,Autologous Vessel
	OB632	Angioplasty(End-to-End Anastomosis)-By Laparotomy
	OB633	Angioplasty(End-to-End Anastomosis)-Others
	OB636	Angioplasty(With Patch Graft)-By Laparotomy,Artificial Vessel
	OB637	Angioplasty(With Patch Graft)-By Laparotomy,Autologous Vessel
	OB638	Angioplasty(With Patch Graft)-Others,Artificial Vessel
	OB639	Angioplasty(With Patch Graft)-Others,Autologous Vessel
ASCVD, atherosclerotic cardiovascular disease; ATC, Anatomical Therapeutic Chemical Classification System
aAmbiguous codes, which are difficult to distinguish, are classified as coronary revascularization.
