# Supplementary material for: Prevalence and incidence of atherosclerotic cardiovascular disease and its risk factors in Korea: a nationwide population-based study
Source: BMC Public Health. 2019 Aug 14;19:1112. doi: 10.1186/s12889-019-7439-0 (PMC6694551; doi:10.1186/s12889-019-7439-0)
Supplement: Supplementary file 3 — Table S3. Medication codes to identify dyslipidemia (XLSX 11 kb) [file 12889_2019_7439_MOESM3_ESM.xlsx]

## Sheet: Sheet1
Additional file 3: Table S3. Medication codes to identify dyslipidemia
Category	ATC code	ATC name	Ingredient	Medication code
Statin	C10AA01	simvastatin	simvastatin	227803ATB, 227801ATB, 227801ATR, 227802ATB, 227802ATD, 227806ATB, 227805ATB
	C10AA02	lovastatin	lovastatin	185801ATB, 185901ATB
	C10AA03	pravastatin	pravastatin	216601ATB, 216603ATB, 216604ATB, 216602ATB
	C10AA04	fluvastatin	fluvastatin	162401ACH, 162402ACH, 162403ATR
	C10AA05	atorvastatin	atorvastatin	111501ATB, 111502ATB, 111503ATB, 502201ATB, 502202ATB, 502203ATB, 111504ATB, 502204ATB
	C10AA07	rosuvastatin	rosuvastatin	454001ATB, 454002ATB, 454003ATB
	C10AA08	pitavastatin	pitavastatin	470902ATB, 470901ATB, 470903ATB
	C10BX03	atorvastatin and amlodipine	atorvastatin and amlodipine	472300ATB, 614500ATB, 472400ATB, 518900ATB, 472500ATB
	C10BX10	rosuvastatin and valsartan	rosuvastatin and valsartan	525100ATB, 525000ATB, 525300ATB, 525200ATB, 629700ATB, 629800ATB
	C10BX	HMG CoA reductase inhibitors, other combinations	rosuvastatin and olmesartan	644100ATB, 526300ATB, 526400ATB, 526900ATB, 526500ATB, 644200ATB,
			atorvastatin and irbesartan	524100ATB, 524000ATB, 527100ATB, 527000ATB, 635100ATB, 635200ATB
			pitavastatin and valsartan	634900ATB, 635000ATB
			rosuvastatin and telmisartan	630000ATB, 629900ATB, 631600ATB, 630200ATB, 630100ATB, 631700ATB
ezetimibe	C10AX09	ezetimibe	ezetimibe	462201ATB
statin and ezetimibe	C10BA02	simvastatin and ezetimibe	simvastatin and ezetimibe	471000ATB, 471100ATB, 507800ATB, 553700ATB
	C10BA05	atorvastatin and ezetimibe	atorvastatin and ezetimibe	633900ATB, 634800ATB, 634600ATB, 633800ATB
	C10BA06	rosuvastatin and ezetimibe	rosuvastatin and ezetimibe	640800ATB, 640900ATB, 640700ATB
statin and fenofibrate	C10BA03	pravastatin and fenofibrate	pravastatin and fenofibrate	519300ACH
	C10BA04	simvastatin and fenofibrate	simvastatin and fenofibrate	631400ATB, 631500ATB
ASCVD, atherosclerotic cardiovascular disease; ATC, Anatomical Therapeutic Chemical Classification System
