# Supplementary material for: Prevalence and incidence of atherosclerotic cardiovascular disease and its risk factors in Korea: a nationwide population-based study
Source: BMC Public Health. 2019 Aug 14;19:1112. doi: 10.1186/s12889-019-7439-0 (PMC6694551; doi:10.1186/s12889-019-7439-0)
Supplement: Supplementary file 4 — Table S4. Baseline characteristics of the patients with ASCVD and at high risks for ASCVD (XLSX 18 kb) [file 12889_2019_7439_MOESM4_ESM.xlsx]

## Sheet: Sheet1
Additional file 4: Table S4. Baseline characteristics of the patients with ASCVD and at high risks for ASCVD
Reference	2014				2015
	Patients to estimate prevalence		Patients to estimate incidence		Patients to estimate prevalence		Patients to estimate incidence
Patients with ASCVD
All patients	4073832		2431291		4235437		2535664
Age at index (mean, SD)	63.77	13.4	62.04	14.2	64.07	13.43	62.31	14.2
Male (n, %)	1917135	0.471	1115023	0.459	2004384	0.4732	1171480	0.462
Health Insurance (n, %)
National health insurance	3753291	0.921	2257043	0.928	3913734	0.924	2360129	0.931
Medical Aid	300391	0.074	164947	0.068	307771	0.073	169083	0.067
Veterans' insurance	20150	0.005	9301	0.004	13932	0.003	6452	0.003
Chalrson's comorbidity (n, %)
Myocardial infarction	173250	0.043	47223	0.019	186296	0.044	52399	0.021
Congestive heart failure	411697	0.101	181754	0.075	456093	0.108	197282	0.078
Peripheral artery disease	1308594	0.321	468388	0.193	1396906	0.33	519698	0.205
Cerebrovascular disease	1047709	0.257	420714	0.173	1084583	0.256	440168	0.174
Dementia	323267	0.079	158410	0.065	361542	0.085	177725	0.07
Chronic pulmonary disease	1320967	0.324	752825	0.31	1420492	0.335	806630	0.318
Connective tissue/rheumatic disease	223999	0.055	126351	0.052	236342	0.056	132854	0.052
Peptic ulcer disease	1208360	0.297	674671	0.278	1236272	0.292	690017	0.272
Liver Disease - mild	1111706	0.273	617075	0.254	1202704	0.284	671032	0.265
Liver Disease - moderate to severe	18048	0.004	9907	0.004	18579	0.004	10348	0.004
Diabetes - w/o complication	1338979	0.329	684132	0.281	1428983	0.337	734863	0.29
Diabetes - w/ complication	554969	0.136	270361	0.111	586488	0.139	289460	0.114
Paraplegia and hemiplegia	91807	0.023	38269	0.016	91438	0.022	38600	0.015
Renal disease	128701	0.032	62244	0.026	140389	0.033	68665	0.027
Cancer	300543	0.074	169453	0.07	326212	0.077	183411	0.072
Metastatic carcinoma	29029	0.007	16968	0.007	30911	0.007	17504	0.007
HIV/AIDS	1480	0	848	0	1446	0	745	0
CCI Score
Mean, SD	2.67	2.21	2.2	2.05	2.73	2.24	2.26	2.08
0 (n, %)	564625	0.139	506741	0.208	568541	0.134	512727	0.202
1 (n, %)	852350	0.209	575181	0.237	860867	0.203	587038	0.232
2 (n, %)	834747	0.205	484573	0.199	858788	0.203	502927	0.198
3 (n, %)	651525	0.16	341346	0.14	684772	0.162	361824	0.143
>3 (n, %)	1170585	0.287	523450	0.215	1262469	0.298	571148	0.225
Patients at high risk (diabetes mellitus) without ASCVD
All patients					4189371		1368326
Age at index (mean, SD)					60.87	13.38	57.22	14.68
Male (n, %)					2158643	0.515	673252	0.492
Health Insurance (n, %)
National health insurance					3908760	0.933	1289130	0.942
Medical Aid					265279	0.063	76791	0.056
Veterans' insurance					15332	0.004	2405	0.002
Chalrson's comorbidity (n, %)
Myocardial infarction					0	0	0	0
Congestive heart failure					117576	0.028	28024	0.021
Peripheral artery disease					51213	0.012	6054	0.004
Cerebrovascular disease					90021	0.022	23737	0.017
Dementia					73874	0.018	15895	0.012
Chronic pulmonary disease					181766	0.043	59827	0.044
Connective tissue/rheumatic disease					44633	0.011	26381	0.019
Peptic ulcer disease					189693	0.045	66514	0.049
Liver Disease - mild					751743	0.179	382068	0.279
Liver Disease - moderate to severe					10069	0.002	4464	0.003
Diabetes - w/o complication					3477313	0.83	128851	0.094
Diabetes - w/ complication					781041	0.186	136208	0.1
Paraplegia and hemiplegia					12045	0.003	2795	0.002
Renal disease					93338	0.022	22854	0.017
Cancer					116896	0.028	55871	0.041
Metastatic carcinoma					9090	0.002	4530	0.003
HIV/AIDS					851	0	439	0
CCI Score
Mean, SD					1.69	1	1.7	1.01
0 (n, %)					7464	0.002	2320	0.002
1 (n, %)					2283628	0.545	719654	0.526
2 (n, %)					1264740	0.302	453193	0.331
3 (n, %)					408563	0.098	121560	0.089
>3 (n, %)					224976	0.054	71135	0.052
Patients at high risk (hypertension) without ASCVD
All patients					7349810		1052252
Age at index (mean, SD)					62.5	12.97	56.16	14.34
Male (n, %)					3605515	0.491	581354	0.553
Health Insurance (n, %)
National health insurance					6926413	0.942	998606	0.949
Medical Aid					397112	0.054	52621	0.05
Veterans' insurance					26285	0.004	1025	0.001
Chalrson's comorbidity (n, %)
Myocardial infarction					0	0	0	0
Congestive heart failure					371370	0.051	42927	0.041
Peripheral artery disease					102890	0.014	7220	0.007
Cerebrovascular disease					246009	0.034	29651	0.028
Dementia					173680	0.024	20033	0.019
Chronic pulmonary disease					314852	0.043	44861	0.043
Connective tissue/rheumatic disease					49229	0.007	9165	0.009
Peptic ulcer disease					284639	0.039	41361	0.039
Liver Disease - mild					550258	0.075	127044	0.121
Liver Disease - moderate to severe					8816	0.001	2543	0.002
Diabetes - w/o complication					1383797	0.188	157896	0.15
Diabetes - w/ complication					428405	0.058	33964	0.032
Paraplegia and hemiplegia					28172	0.004	7395	0.007
Renal disease					134186	0.018	15036	0.014
Cancer					95966	0.013	23476	0.022
Metastatic carcinoma					8519	0.001	2950	0.003
HIV/AIDS					635	0	105	0
CCI Score
Mean, SD					0.67	1.02	0.63	1.06
0 (n, %)					4292659	0.584	652652	0.62
1 (n, %)					1852082	0.252	243058	0.231
2 (n, %)					784266	0.107	99393	0.095
3 (n, %)					271192	0.037	34080	0.032
>3 (n, %)					149611	0.02	23069	0.022
Patients at high risk (dyslipidemia) without ASCVD
All patients					7809475		3265877
Age at index (mean, SD)					57.21	14.11	52.45	15.16
Male (n, %)					3561808	0.456	1522747	0.466
Health Insurance (n, %)
National health insurance					7407692	0.949	3125984	0.957
Medical Aid					383857	0.049	136489	0.042
Veterans' insurance					19926	0.003	3404	0.001
Chalrson's comorbidity (n, %)*
Myocardial infarction					0	0	0	0
Congestive heart failure					251015	0.032	46741	0.014
Peripheral artery disease					77142	0.01	12393	0.004
Cerebrovascular disease					179338	0.023	45432	0.014
Dementia					85525	0.011	27470	0.008
Chronic pulmonary disease					271783	0.035	101736	0.031
Connective tissue/rheumatic disease					156350	0.02	84833	0.026
Peptic ulcer disease					388336	0.05	173473	0.053
Liver Disease - mild					1999802	0.256	1202976	0.368
Liver Disease - moderate to severe					16779	0.002	9401	0.003
Diabetes - w/o complication					1887861	0.242	607664	0.186
Diabetes - w/ complication					527021	0.068	107155	0.033
Paraplegia and hemiplegia					11304	0.001	3910	0.001
Renal disease					136129	0.017	36904	0.011
Cancer					303015	0.039	151703	0.047
Metastatic carcinoma					12792	0.002	6268	0.002
HIV/AIDS					5862	0.001	2043	0.001
CCI Score*
Mean, SD					0.95	1.07	0.91	1.03
0 (n, %)					3179500	0.407	1328592	0.407
1 (n, %)					2763572	0.354	1220919	0.374
2 (n, %)					1272581	0.163	505929	0.155
3 (n, %)					409734	0.053	147169	0.045
>3 (n, %)					186088	0.024	63268	0.019
*Charlson comorbidity was derived using the diagnosis codes during the one year of baseline period before the index date (Kim KH. Comorbidity Adjustment in Health Insurance Claim Database. Health Policy and Management. 2016 Mar 1;26(1):71-8). ASCVD, atherosclerotic cardiovascular disease; CCI, Charlson Comorbidity Index; SD, standard deviation; HIV, human immunodeficiency virus; AIDS, acquired im…
