# Supplementary material for: Prevalence and incidence of atherosclerotic cardiovascular disease and its risk factors in Korea: a nationwide population-based study
Source: BMC Public Health. 2019 Aug 14;19:1112. doi: 10.1186/s12889-019-7439-0 (PMC6694551; doi:10.1186/s12889-019-7439-0)
Supplement: Supplementary file 5 — Table S5. Prevalence, cumulative incidence, and incidence density of ASCVD in 2014 and 2015 (XLSX 39 kb) [file 12889_2019_7439_MOESM5_ESM.xlsx]

## Sheet: Sheet1
Additional file 5: Table S5. Prevalence, cumulative incidence, and incidence density of ASCVD in 2014 and 2015
Disease	2014									2015
	Prevalence			Cumulative incidence			Incidence density			Prevalence			Cumulative incidence			Incidence density
	(Rate per 1000 persons)			(Rate per 1000 persons)			(Rate per 1000 PYs)			(Rate per 1000 persons)			(Rate per 1000 persons)			(Rate per 1000 PYs)
	Male	Female	Total	Male	Female	Total	Male	Female	Total	Male	Female	Total	Male	Female	Total	Male	Female	Total
ASCVD total
By age group
18-24	5.65027	7.86467	6.69068	5.28584	7.45709	6.30504	5.29966	7.48398	6.32446	5.98705	8.1307	6.99634	5.57228	7.68744	6.567	5.58781	7.71676	6.58847
25-29	8.64943	10.1287	9.36155	7.93171	9.45278	8.66334	7.96301	9.49691	8.70054	9.1786	10.5686	9.84462	8.33886	9.7969	9.03688	8.374	9.8443	9.07767
30-34	12.5879	12.5164	12.5529	10.9412	11.3359	11.1343	11.0025	11.4005	11.1972	13.2211	12.7846	13.008	11.4706	11.5699	11.5191	11.5389	11.6375	11.5871
35-39	20.4192	17.8602	19.1627	16.4108	15.5902	16.0072	16.5545	15.7145	16.1412	20.6194	18.3021	19.4809	16.6902	16.017	16.359	16.8373	16.1465	16.4973
40-44	34.1056	27.5653	30.8946	25.284	22.7096	24.0151	25.6426	22.981	24.3292	34.8379	28.2581	31.6071	26.0545	23.4288	24.7607	26.4373	23.7174	25.0955
45-49	58.8079	49.9704	54.4472	41.16	38.9252	40.0511	42.172	39.7644	40.9756	58.3377	48.9586	53.7083	41.2805	38.5898	39.9462	42.2934	39.4108	40.8616
50-54	98.566	90.1645	94.4111	67.9892	68.5867	68.2864	70.9187	71.355	71.136	98.0945	88.8169	93.5139	67.8159	67.7847	67.8004	70.7402	70.4864	70.6141
55-59	148.752	132.767	140.747	103.063	99.2002	101.11	110.147	105.325	107.702	147.405	130.538	138.955	101.778	97.5846	99.6585	108.688	103.496	106.055
60-64	212.212	195.698	203.796	153.587	149.422	151.441	170.388	164.445	167.313	210.01	191.193	200.422	148.786	143.448	146.041	164.417	157.137	160.657
65-69	280.658	262.635	271.231	213.168	209.889	211.439	247.671	241.773	244.548	282.335	260.456	270.94	207.501	200.27	203.699	240.087	229.091	234.274
70-74	333.756	338.595	336.455	272.921	293.382	284.256	332.839	361.98	348.898	341.95	340.832	341.33	268.66	283.67	276.928	326.75	347.583	338.188
75-79	371.915	379.352	376.392	316.309	340.866	330.963	399.341	437.89	422.183	381.011	386.532	384.305	304.718	324.838	316.612	381.878	412.871	400.095
80+	392.378	354.441	365.752	335.081	297.428	308.17	427.984	368.797	385.327	398.666	362.655	373.591	321.389	292.639	301.134	406.951	362.558	375.474
All age	93.2694	103.138	98.2462	60.0672	70.5099	65.3033	62.4004	73.6546	68.0278	96.523	105.623	101.112	62.1517	71.9277	67.0549	64.6616	75.2154	69.9414
Age-Adjusteda	72.4779	82.9593	77.8089	54.9701	67.9436	61.47	61.6474	77.7946	69.7111	72.9517	82.9665	78.0702	54.2876	66.2893	60.3179	60.6202	75.4646	68.0625
Angina
By age group
18-24	2.06344	2.20123	2.12818	1.93793	2.10383	2.01588	1.93981	2.10602	2.0179	1.7919	1.72719	1.76143	1.66483	1.62323	1.64524	1.66621	1.62455	1.6466
25-29	3.14197	2.73421	2.94567	2.85729	2.57229	2.72006	2.8614	2.5756	2.72378	2.83055	2.1916	2.52441	2.52078	1.99042	2.26661	2.52402	1.99241	2.26922
30-34	4.80476	3.27628	4.05692	4.09798	2.97691	3.54906	4.10643	2.98137	3.5554	4.52371	2.78642	3.67548	3.76178	2.44523	3.11846	3.769	2.44825	3.1234
35-39	7.79745	4.40397	6.13113	5.89751	3.77444	4.85317	5.91514	3.78154	4.86503	7.36072	4.00053	5.7098	5.45426	3.32874	4.40814	5.46916	3.33427	4.41785
40-44	12.6788	6.73697	9.76162	8.21158	5.20014	6.72854	8.2454	5.2135	6.75111	12.3101	6.21175	9.31572	7.6535	4.66044	6.17927	7.6831	4.67128	6.19847
45-49	21.4305	12.7308	17.1378	11.8601	8.59773	10.2428	11.9314	8.63494	10.2958	20.4064	11.3829	15.9525	10.626	7.42941	9.04122	10.6831	7.45719	9.08251
50-54	36.3475	24.6827	30.5788	17.4128	14.7559	16.0901	17.5674	14.8661	16.2217	35.2725	22.6088	29.0202	15.7261	12.7952	14.2702	15.8523	12.8785	14.374
55-59	56.5621	39.4891	48.0119	23.8436	20.6385	22.2244	24.1335	20.8561	22.4765	54.8195	36.5919	45.6873	21.5239	18.117	19.8026	21.7595	18.2843	20.0022
60-64	83.6078	63.6599	73.4411	32.1478	29.2193	30.6383	32.683	29.6586	31.1229	80.941	59.5315	70.0322	28.7708	25.6305	27.1551	29.188	25.9648	27.5285
65-69	117.678	89.9558	103.177	43.4087	38.0929	40.5909	44.3921	38.8498	41.4505	116.345	86.7357	100.925	38.5148	33.661	35.9528	39.2814	34.2451	36.6199
70-74	131.897	119.016	124.712	48.5067	48.2849	48.3823	49.7447	49.5133	49.6149	136.26	118.51	126.419	44.7252	42.9112	43.7138	45.7601	43.8762	44.7094
75-79	141.938	134.82	137.654	54.0317	55.4282	54.8748	55.5572	57.0443	56.4546	145.157	135.486	139.386	48.5368	47.5173	47.9273	49.7756	48.7068	49.1365
80+	150.017	119.023	128.264	63.2983	50.7225	54.3832	65.4149	52.0747	55.9398	152.454	122.049	131.282	56.7562	45.1905	48.633	58.4464	46.2617	49.8735
All age	36.1016	33.1009	34.5884	15.1808	15.199	15.19	15.2985	15.3171	15.3079	36.6502	32.7724	34.6948	14.0686	13.6104	13.8372	14.1692	13.705	13.9347
Age-Adjusteda	28.0473	26.3784	27.2917	12.8597	13.0279	12.9479	13.0456	13.2372	13.1448	27.5315	25.3195	26.5249	11.6108	11.3666	11.4978	11.7603	11.5274	11.6525
Ischemic stroke
By age group
18-24	0.236679	0.219111	0.228425	0.159507	0.155781	0.157756	0.15952	0.155792	0.157768	0.238506	0.208446	0.224353	0.152587	0.139284	0.146324	0.152599	0.139294	0.146334
25-29	0.415462	0.342765	0.380466	0.277897	0.240667	0.259974	0.277936	0.240696	0.260008	0.40971	0.362045	0.386871	0.244824	0.24945	0.247041	0.244854	0.249481	0.247071
30-34	0.79759	0.591243	0.696631	0.455825	0.359884	0.408879	0.455926	0.35995	0.408962	0.805507	0.563757	0.687473	0.438376	0.341703	0.39117	0.438472	0.34176	0.391246
35-39	1.5094	0.934923	1.22731	0.753104	0.551257	0.653955	0.75339	0.551408	0.65417	1.43183	0.869954	1.15577	0.690365	0.504929	0.59923	0.690602	0.505053	0.599407
40-44	3.16969	1.74895	2.47217	1.40007	0.990944	1.19904	1.40105	0.991438	1.19976	3.13076	1.67254	2.41475	1.33718	0.898829	1.12178	1.33809	0.899231	1.12242
45-49	6.64711	3.7046	5.19518	2.5862	1.86486	2.22966	2.58959	1.8666	2.23217	6.37886	3.46458	4.94041	2.44498	1.66934	2.06157	2.44797	1.6707	2.06368
50-54	13.4028	7.51909	10.4931	4.72614	3.45174	4.09381	4.73748	3.45772	4.10228	12.8789	7.11185	10.0315	4.37855	3.24647	3.81792	4.38811	3.25171	3.82518
55-59	23.2648	13.6324	18.4409	7.68151	5.58202	6.62471	7.71132	5.59757	6.64677	22.3944	12.7021	17.5385	7.15862	5.18627	6.16587	7.18404	5.19974	6.1848
60-64	39.4087	25.7429	32.4438	12.3516	9.51608	10.8954	12.4286	9.56189	10.9553	37.5351	23.6148	30.4423	11.5015	8.74721	10.0891	11.5672	8.78546	10.1398
65-69	61.4127	43.7245	52.1605	19.329	15.3956	17.2535	19.5219	15.5168	17.4065	59.3804	41.2656	49.9465	18.4349	14.4844	16.3606	18.6068	14.5899	16.4956
70-74	86.6624	74.1506	79.6835	28.5543	25.8295	27.0256	28.9731	26.177	27.4036	85.7477	70.9678	77.5537	27.3586	24.3283	25.6693	27.7379	24.6312	26.005
75-79	112.977	101.976	106.355	41.0745	37.5924	38.97	41.942	38.3236	39.7537	111.169	99.6922	104.32	38.0321	34.8908	36.1505	38.7708	35.5134	36.8185
80+	138.213	116.321	122.848	55.4	46.2522	48.9282	56.9837	47.3538	50.1616	136.7	116.014	122.296	52.2596	43.8417	46.3639	53.6588	44.8269	47.4654
All age	18.664	18.5458	18.6044	6.14995	6.70088	6.42777	6.1691	6.72366	6.44872	18.834	18.4148	18.6226	6.04139	6.5081	6.27675	6.05965	6.52938	6.2965
Age-Adjusteda	13.5299	13.9346	13.8055	4.73573	5.36555	5.06813	4.78935	5.43402	5.12918	13.1532	13.3837	13.3519	4.45689	5.01721	4.75644	4.50397	5.07702	4.80997
Myocardial infarction
By age group
18-24	0.238239	0.210751	0.225324	0.226953	0.208568	0.218315	0.22698	0.20859	0.21834	0.274128	0.261537	0.268199	0.262961	0.25985	0.261496	0.262995	0.259884	0.26153
25-29	0.396493	0.253119	0.327473	0.348228	0.247211	0.299596	0.348289	0.247241	0.299641	0.421976	0.313372	0.36994	0.365081	0.306116	0.336827	0.365147	0.306162	0.336882
30-34	0.664494	0.333443	0.502521	0.494637	0.320108	0.409233	0.494761	0.320159	0.409317	0.657273	0.340412	0.502567	0.491366	0.320563	0.407957	0.491488	0.320616	0.408042
35-39	1.28834	0.419375	0.861646	0.77196	0.376351	0.57762	0.77226	0.376422	0.577788	1.32192	0.448349	0.89272	0.763747	0.401322	0.585603	0.764031	0.4014	0.585769
40-44	2.65129	0.609783	1.649	1.28272	0.522329	0.909049	1.28355	0.522464	0.909463	2.72716	0.635398	1.70007	1.27081	0.536451	0.909843	1.27161	0.536596	0.910258
45-49	4.85637	1.08787	2.99687	1.99734	0.841039	1.42575	1.99935	0.841394	1.42678	4.94965	1.04104	3.02041	1.9674	0.798198	1.38921	1.96931	0.798518	1.39017
50-54	7.85192	1.81989	4.86884	2.90098	1.27605	2.09498	2.90522	1.27689	2.0972	8.2129	1.77701	5.03535	2.89349	1.20668	2.05809	2.89765	1.20743	2.06022
55-59	11.6373	2.74407	7.18356	4.00485	1.66427	2.82776	4.01294	1.66567	2.8318	11.8708	2.79716	7.32484	3.96871	1.74267	2.84872	3.97657	1.74418	2.85277
60-64	16.2535	4.94732	10.4912	5.49632	2.60644	4.01541	5.51172	2.60989	4.02362	16.7907	4.78079	10.6713	5.46587	2.56918	3.98224	5.48062	2.57249	3.99011
65-69	20.258	7.75455	13.7178	6.94845	3.77812	5.28039	6.97283	3.7854	5.29452	20.8866	7.55696	13.9447	7.0551	3.60129	5.24611	7.08018	3.60785	5.25999
70-74	24.9026	12.752	18.1252	8.97373	5.81384	7.20148	9.01471	5.83097	7.22782	25.503	12.7141	18.4128	8.92885	5.75943	7.16221	8.96905	5.77636	7.18821
75-79	29.0562	17.7535	22.2528	11.2481	8.14601	9.37256	11.3122	8.17949	9.41697	30.0952	17.824	22.7722	11.1879	8.08254	9.32687	11.2511	8.11562	9.37085
80+	33.0023	22.6794	25.7572	15.1032	11.3538	12.4639	15.217	11.4198	12.5428	33.7258	22.9896	26.2499	14.9286	11.1334	12.2787	15.0433	11.197	12.3561
All age	7.12076	3.59509	5.3428	2.72078	1.89873	2.30552	2.72452	1.90055	2.3082	7.54315	3.70264	5.60654	2.78809	1.93167	2.35548	2.79198	1.93356	2.35827
Age-Adjusteda	5.47779	2.75048	4.15763	2.1563	1.5009	1.83829	2.16235	1.50477	1.84303	5.63941	2.75428	4.24847	2.15337	1.49327	1.83479	2.15935	1.49702	1.83945
Transient ischemic attack
By age group
18-24	0.302575	0.444381	0.369201	0.280427	0.421248	0.346584	0.280466	0.421332	0.346642	0.290002	0.408624	0.345852	0.26995	0.382682	0.323023	0.269986	0.382756	0.323075
25-29	0.491946	0.551061	0.520404	0.445049	0.508509	0.475597	0.445153	0.508634	0.475711	0.482697	0.553401	0.516574	0.428934	0.50968	0.467621	0.429027	0.509805	0.467729
30-34	0.749774	0.731721	0.740941	0.650184	0.651416	0.650787	0.650397	0.651624	0.650997	0.694847	0.698627	0.696692	0.588249	0.623038	0.605235	0.588423	0.623235	0.60542
35-39	1.13217	1.10152	1.11712	0.907664	0.943365	0.925195	0.908082	0.943813	0.925628	1.07982	1.01888	1.04988	0.870617	0.870911	0.870761	0.871004	0.871281	0.87114
40-44	1.77086	1.69565	1.73394	1.29159	1.36073	1.32553	1.29243	1.36165	1.32642	1.75381	1.58757	1.67219	1.28394	1.26699	1.27562	1.28478	1.26779	1.27644
45-49	3.0973	3.03181	3.06498	2.01143	2.23788	2.12317	2.01348	2.24039	2.12545	2.84759	2.77287	2.81071	1.87747	2.07019	1.9726	1.87924	2.07232	1.97454
50-54	5.13117	5.50084	5.31398	3.05364	3.72174	3.38395	3.05838	3.72874	3.38976	4.67337	5.02197	4.84548	2.7803	3.36057	3.06674	2.78428	3.36627	3.07153
55-59	7.93357	8.37552	8.1549	4.42078	5.15997	4.7908	4.43065	5.17333	4.80235	7.29963	7.52628	7.41318	4.07013	4.5726	4.32182	4.07853	4.58314	4.33126
60-64	11.7729	12.6403	12.215	6.23948	7.07529	6.66516	6.25912	7.10078	6.68769	10.8667	11.4858	11.1821	5.68963	6.38819	6.04543	5.70578	6.40878	6.06377
65-69	16.1569	16.9709	16.5827	8.44902	9.08519	8.78145	8.48505	9.12699	8.82044	15.1728	15.5936	15.392	7.7345	8.04343	7.89531	7.76509	8.07605	7.92695
70-74	20.2395	23.1056	21.8382	10.3914	11.9996	11.2867	10.4464	12.0747	11.3526	19.4839	21.5322	20.6195	9.80401	10.9419	10.4339	9.85328	11.0032	10.4897
75-79	25.5642	27.5677	26.7701	13.5593	14.3581	14.0395	13.6528	14.4634	14.14	24.0054	26.0787	25.2427	12.1808	13.0845	12.7195	12.2555	13.1723	12.8019
80+	29.6225	24.787	26.2288	15.994	12.9443	13.8505	16.1223	13.0302	13.9481	28.2521	23.6135	25.0221	14.5723	11.9769	12.7629	14.6803	12.0497	12.8457
All age	5.43843	6.80626	6.12822	3.05909	3.91829	3.49201	3.06382	3.92608	3.49818	5.25367	6.46346	5.86372	2.90582	3.64383	3.27771	2.91009	3.65053	3.28315
Age-Adjusteda	4.1643	5.42907	4.79631	2.42393	3.21991	2.82158	2.43174	3.2327	2.83181	3.90529	5.0299	4.46819	2.24577	2.92943	2.58777	2.25238	2.9399	2.59627
Coronary revascularization
By age group
18-24	0.0982588	0.0285988	0.06553	0.0959207	0.028159	0.0640837	0.0959255	0.0281594	0.0640858	0.0878912	0.0295915	0.0604422	0.0863509	0.0291572	0.0594216	0.0863548	0.0291576	0.0594235
25-29	0.168265	0.0586656	0.115504	0.164602	0.058666	0.113603	0.164615	0.0586677	0.11361	0.162534	0.0393382	0.103506	0.155814	0.0386737	0.0996845	0.155826	0.0386745	0.0996894
30-34	0.43971	0.106002	0.276437	0.421525	0.103431	0.265883	0.421616	0.103437	0.265919	0.442643	0.0998038	0.275253	0.424823	0.0981963	0.26532	0.424917	0.0982012	0.265357
35-39	0.999335	0.222826	0.618042	0.945926	0.217056	0.58797	0.946377	0.21708	0.588144	0.926358	0.227583	0.583038	0.878106	0.22134	0.555298	0.878486	0.221365	0.555451
40-44	1.98563	0.508152	1.26026	1.84549	0.492858	1.18119	1.84721	0.492977	1.18189	1.90572	0.481628	1.20647	1.77613	0.46386	1.13129	1.77772	0.463966	1.13193
45-49	3.57275	1.22639	2.41498	3.3087	1.18904	2.26216	3.3142	1.18975	2.26473	3.41251	1.11424	2.27811	3.17576	1.07152	2.13592	3.1808	1.07211	2.13821
50-54	5.81318	2.44866	4.14929	5.37931	2.3626	3.88589	5.39401	2.36546	3.89357	5.75167	2.17296	3.98477	5.34558	2.09318	3.73702	5.35992	2.09542	3.74406
55-59	8.77333	3.92421	6.34488	8.05901	3.75177	5.89883	8.09153	3.75889	5.9163	8.43416	3.54671	5.98551	7.83657	3.41597	5.6167	7.86731	3.42182	5.63249
60-64	12.3901	6.41354	9.3441	11.4268	6.09602	8.70484	11.4938	6.11509	8.74371	11.9946	5.83107	8.85406	11.1587	5.59478	8.31593	11.2205	5.61043	8.35032
65-69	16.8364	8.85568	12.6619	15.6169	8.38515	11.8262	15.7417	8.42093	11.8975	15.984	8.27151	11.9674	15.0026	7.87489	11.2771	15.1168	7.90617	11.3414
70-74	17.5032	12.0499	14.4615	16.3014	11.3772	13.5507	16.4379	11.4446	13.6456	17.9271	11.7987	14.5295	16.9102	11.2291	13.7531	17.0557	11.2931	13.8492
75-79	18.3146	13.6115	15.4837	17.2351	12.8585	14.5977	17.3852	12.942	14.7053	18.0861	13.1879	15.163	17.1929	12.6511	14.4779	17.3438	12.7333	14.5852
80+	16.3594	10.0716	11.9463	15.6065	9.65468	11.4252	15.7282	9.70149	11.4906	16.3534	10.0949	11.9955	15.6816	9.79449	11.5754	15.8048	9.84307	11.643
All age	5.1153	3.14049	4.11942	4.73777	2.98323	3.85246	4.74913	2.98775	3.85998	5.12842	3.04534	4.07801	4.77742	2.907	3.83333	4.78887	2.91127	3.84072
Age-Adjusteda	3.98206	2.47442	3.25015	3.69944	2.35632	3.04662	3.71859	2.36561	3.06009	3.87185	2.33439	3.1286	3.62726	2.23866	2.95444	3.64575	2.24729	2.96724
Peripheral artery disease
By age group
18-24	2.92944	4.95287	3.88012	2.68174	4.63219	3.59734	2.68515	4.6423	3.60346	3.54159	5.69506	4.5555	3.23739	5.3387	4.22569	3.24251	5.35259	4.2344
25-29	4.56763	6.50858	5.502	4.08052	5.97041	4.98936	4.08837	5.98764	5.00127	5.38572	7.42025	6.36054	4.80912	6.78953	5.75701	4.82041	6.81184	5.77311
30-34	6.30579	8.03607	7.15236	5.26097	7.09689	6.15852	5.27446	7.12151	6.17704	7.27376	8.85287	8.04475	6.13238	7.86281	6.97646	6.151	7.8932	7.00046
35-39	10.3478	11.8539	11.0873	7.58672	9.90541	8.72461	7.615	9.95378	8.76207	11.0935	12.8055	11.9346	8.37773	10.8335	9.58334	8.41204	10.8904	9.62805
40-44	17.6071	18.3978	17.9953	11.1206	13.9263	12.4981	11.182	14.0221	12.5754	18.7378	19.7504	19.235	12.216	15.1715	13.6666	12.2903	15.2849	13.759
45-49	30.7009	33.3146	31.9905	17.0351	22.4177	19.6885	17.1796	22.6666	19.881	31.5218	33.9216	32.7063	18.0098	23.3706	20.6523	18.1702	23.6408	20.8632
50-54	51.2663	59.4697	55.3232	26.1786	36.6761	31.3486	26.5236	37.3534	31.8432	52.1789	60.6477	56.3602	27.0614	37.8673	32.3722	27.4306	38.5867	32.8989
55-59	76.506	84.8843	80.7019	37.5016	47.8697	42.672	38.2101	49.0185	43.5865	77.7915	86.4396	82.1243	38.4534	49.4439	43.9363	39.1966	50.6627	44.9019
60-64	107.112	119.007	113.174	51.7049	64.1062	57.9814	53.0613	66.1983	59.6898	109.068	120.572	114.93	52.9871	65.0286	59.0853	54.4023	67.1486	60.8392
65-69	139.252	154.075	147.005	68.6618	82.9868	76.0779	71.0938	86.5615	79.073	143.858	158.186	151.32	70.1178	83.33	76.9396	72.6461	86.8832	79.9745
70-74	166.615	188.349	178.738	84.6947	103.979	95.301	88.4496	109.689	100.079	174.609	195.477	186.179	87.3496	104.895	96.9487	91.3278	110.666	101.865
75-79	182.023	199.162	192.339	95.4449	111.1	104.775	100.228	117.621	110.56	191.664	208.914	201.958	97.4076	111.709	105.857	102.388	118.241	111.726
80+	179.695	167.807	171.352	95.7083	87.5397	89.952	100.457	91.5113	94.1455	187.871	175.962	179.578	96.9606	89.3936	91.6788	101.826	93.4996	96.0071
All age	46.8945	59.9743	53.4905	23.1878	32.623	27.9127	23.4573	33.1575	28.3035	49.9701	63.4219	56.7533	24.9277	34.4876	29.7157	25.2388	35.0808	30.1566
Age-Adjusteda	36.5637	48.8551	42.6969	19.6794	29.0444	24.3202	20.1538	29.9758	25.0104	38.0221	50.6382	44.3164	20.6328	29.9959	25.2747	21.1328	30.9479	25.9889
ASCVD, atherosclerotic cardiovascular disease; PYs, person-years; a These morbidities are annually age adjusted for the standard population of Korea in 2005.
