# Supplementary material for: Prevalence and incidence of atherosclerotic cardiovascular disease and its risk factors in Korea: a nationwide population-based study
Source: BMC Public Health. 2019 Aug 14;19:1112. doi: 10.1186/s12889-019-7439-0 (PMC6694551; doi:10.1186/s12889-019-7439-0)
Supplement: Supplementary file 6 — Table S6. Prevalence, cumulative incidence, and incidence density of the risk factors (diabetes, hypertension, and dyslipidemia) for atherosclerotic cardiovascular disease in 2015 (XLSX 17 kb) [file 12889_2019_7439_MOESM6_ESM.xlsx]

## Sheet: Sheet1
Additional file 6: Table S6. Prevalence, cumulative incidence, and incidence density of the risk factors (diabetes, hypertension, and dyslipidemia) for atherosclerotic cardiovascular disease in 2015
Disease	Prevalence			Cumulative incidence			Incidence density
	(Rate per 1000 persons)			(Rate per 1000 persons)			(Rate per 1000 PYs)
	Male	Female	Total	Male	Female	Total	Male	Female	Total
Diabetes mellitus
By age group
18-24	7.27522	7.3004	7.28707	5.38075	5.59396	5.48113	5.39509	5.60971	5.49612
25-29	10.953	11.1587	11.0516	7.84466	8.51518	8.16589	7.87515	8.55082	8.1988
30-34	19.4989	17.6	18.5718	12.2374	12.6356	12.4321	12.3129	12.716	12.5099
35-39	35.1535	23.9088	29.6288	18.8576	15.3056	17.1007	19.0373	15.4218	17.2472
40-44	61.232	34.6296	48.1698	27.859	19.0808	23.4797	28.2473	19.2632	23.7556
45-49	93.5303	56.5892	75.2966	37.4046	27.6404	32.4674	38.1135	28.0245	32.9995
50-54	137.842	95.8623	117.116	51.9878	45.437	48.6495	53.377	46.4973	49.8654
55-59	178.937	135.528	157.189	64.6566	59.2186	61.8347	66.7971	61.0077	63.7888
60-64	222.88	190.643	206.454	80.6013	78.4936	79.4948	83.9357	81.6496	82.7349
65-69	259.723	240.487	249.705	94.8346	95.4697	95.171	99.5557	100.225	99.9102
70-74	280.201	288.213	284.643	105.949	113.14	109.905	111.919	120.029	116.372
75-79	273.156	290.754	283.658	103.837	110.797	107.922	109.614	117.412	114.183
80+	239.343	229.319	232.363	96.6929	82.1709	86.5349	101.633	85.7069	90.467
All age	103.952	96.1394	100.012	36.9373	37.0759	37.0076	37.63	37.7746	37.7033
Age-Adjusteda	82.9159	77.7962	80.3634	33.7384	34.7378	34.1878	34.7749	35.9288	35.2944
Hypertension
By age group
18-24	7.10951	3.19022	5.26421	4.65066	2.05678	3.42759	4.66086	2.05888	3.43321
25-29	12.3367	6.00341	9.30217	6.95694	3.70429	5.39378	6.98056	3.71097	5.40797
30-34	25.872	10.9369	18.58	12.0161	5.97454	9.04399	12.0874	5.99212	9.08434
35-39	54.0747	20.9549	37.8024	20.0574	8.87869	14.469	20.2566	8.91714	14.5721
40-44	101.624	46.7378	74.6738	30.6918	15.1341	22.8198	31.1552	15.2452	23.0744
45-49	156.024	98.2517	127.508	40.9132	25.5687	33.068	41.7464	25.8895	33.6087
50-54	229.927	179.154	204.859	54.9063	39.6671	47.0966	56.44	40.4585	48.2188
55-59	299.007	251.903	275.407	66.9074	47.5156	56.8121	69.192	48.6562	58.4507
60-64	366.938	347.907	357.241	79.791	67.4369	73.3563	83.045	69.7476	76.0982
65-69	435.175	449.618	442.697	91.8509	91.1777	91.5076	96.3005	95.5503	95.9179
70-74	474.453	539.38	510.449	111.626	134.603	123.114	118.405	144.686	131.458
75-79	485.848	575.157	539.144	120.832	155.053	138.373	128.937	168.73	149.139
80+	479.231	564.494	538.602	123.056	133.981	130.086	131.358	143.91	139.417
All age	173.627	177.264	175.461	34.9605	28.1459	31.5428	35.5757	28.546	32.0443
Age-Adjusteda	136.809	138.149	137.287	35.2253	32.8684	33.7532	36.3763	34.3527	35.0188
Dyslipidemia
By age group
18-24	28.486	33.3248	30.7643	24.9853	30.1558	27.4135	25.3044	30.6204	27.7975
25-29	44.7792	47.0965	45.8895	38.0319	41.5206	39.702	38.7665	42.3997	40.5041
30-34	67.2601	60.9893	64.1984	52.3857	51.4666	51.9348	53.7959	52.8298	53.3219
35-39	96.9911	76.0311	86.693	67.1045	60.2403	63.6835	69.4066	62.0911	65.7543
40-44	136.732	99.087	118.248	83.8732	71.2533	77.5099	87.4281	73.8465	80.5603
45-49	173.756	151.492	162.767	98.4457	101.468	99.9725	103.41	106.776	105.109
50-54	230.841	258.507	244.5	127.654	167.671	147.27	136.271	182.772	158.822
55-59	279.174	339.869	309.582	151.384	201.488	175.634	163.59	223.388	192.15
60-64	325.625	413.613	370.458	180.791	243.471	210.547	198.444	276.018	234.646
65-69	357.461	449.945	405.625	198.394	263.679	229.173	220.213	303.628	258.776
70-74	354.443	452.675	408.903	205.59	275.298	239.825	229.485	320.239	273.121
75-79	324.866	404.014	372.098	187.413	223.901	207.437	207.21	253.211	232.197
80+	273.197	280.54	278.31	151.036	133.568	138.902	163.413	143.276	149.389
All age	171.522	201.094	186.434	91.0822	106.33	98.6315	95.3832	112.242	103.696
Age-Adjusteda	146.058	169.937	157.644	88.4785	109.442	98.2381	94.2019	119.637	105.859
ASCVD, atherosclerotic cardiovascular disease; PYs, person-years; a These morbidities are annually age adjusted for the standard population of Korea in 2005.
